# Supplementary material for: Derivatization of Natural Compound β-Pinene Enhances Its In Vitro Antifungal Activity against Plant Pathogens
Source: Molecules. 2019 Aug 29;24(17):3144. doi: 10.3390/molecules24173144 (PMC6749435; doi:10.3390/molecules24173144)
Supplement: Supplementary file 1 [file molecules-24-03144-s001.zip]

Archive with 3 entries (2 files):
- molecules-567096-supplementary/
- molecules-567096-supplementary/Supplementary file 1.pdf
- molecules-567096-supplementary/Supplementary file 2-Spectra of myrtanol(IR+NMR+MS).pdf
